# Supplementary material for: Rapid nanopore sequencing and predictive susceptibility testing of positive blood cultures from intensive care patients with sepsis
Source: Microbiol Spectr. 2024 Jan 9;12(2):e03065-23. doi: 10.1128/spectrum.03065-23 (PMC10846127; doi:10.1128/spectrum.03065-23)
Supplement: Supplementary Table S1 — Sample meta-data and results. [file spectrum.03065-23-s0001.xlsx]

## Sheet: Master Sample List
Supplementary Table S1: Sample meta-data and results
Sample data				Vitek 2 AST Results																													Sequencing metrics													Sample flow
Sample ID	DIRECT Patient no	Vitek MS Species ID	WGS (Illumina) species ID from isolate	AMP	AUG	PEN	FLU	KF	CFZ	TMP	ERY	DA	SXT	GMS	GEN	VA	TEC	RIF	FUS	TET	LZD	MUP	TOB	AK	CRO	CAZ	FEP	TAZ	CIP	MER	FOX	TIM	ExperimentType	Size (bytes) compressed	Size (bytes) uncompressed	Reads	Mean read length	Total bases	Mean base quality	Completeness (%)	Contamination (%)	Duplicated reads (%)	Reference Length	Mapped Reads	% Coverage	Polymicrobial	2nd organism	AST_done	No Predictive AST Reason
9419-07	DIRECT-13	Escherichia coli	Escherichia coli	S	S					S			S		S								S	S	S	S	S	S	S	S	S	S	Blood_culture	4629440647	8865143461	538753	8118.29	4373753398	11.4153	76.09	9.68	13.6736	5036297	767504	90.69	0	.	1
9419-09	DIRECT-15	Escherichia coli	Escherichia coli	S	S				S	R	R				S								S	S	S	S	S	S	S	S	S	S	Blood_culture	99915586	202703951	91265	993.504	90672115	10.8462	16.76	1.64	5.5235	5036297	82471	85.43	0	.	1
9419-12	DIRECT-19	Escherichia coli	Escherichia coli	R	S				S	R			R		R								R	S	S	S	S	S	S	S	S	R	Blood_culture	54645759	110031217	47018	1053.08	49513834	10.5059	2.35	0	3.1222	5036297	43479	84.93	0	.	1
9419-13	DIRECT-25	Enterobacter cloacae	Enterobacter hormaechei	R	R				R	S			S		S								S	S	S	S	S	S	S	S	R	S	Blood_culture	3603408828	6731209782	591609	5557.09	3287621624	14.161	89.46	5.6	56.8595	4898502	636109	84.47	0	.	1
9419-17	DIRECT-28	Escherichia coli	Escherichia coli	S	S				S	S			S		S								S	S	S	S	S	S	S	S	S	S	Blood_culture	94501421	184340571	31243	2830.71	88439849	10.2186	53.73	3.1	1.994	5036297	31656	83.48	0	.	1
9419-18	DIRECT-30	Enterobacter cloacae	Enterobacter cloacae	R	R				R	S			S		S								S	S	S	S	S	S	S	S	R	S	Blood_culture	18477492	36684968	6683	2625.43	17545720	10.9403	14.38	1.37	0.9277	4898502	3428	33.7	0	.	1
9419-22	DIRECT-34	Staphylococcus epidermidis	Staphylococcus epidermidis	R	R	R					R	R	S		S	S	S	S	S	S	S	R							S				Blood_culture	3517958712	6528350359	578189	5513.7	3187963604	13.4771	80.67	3.73	53.2137	2466502	689612	97.58	0	.	1
9419-23	DIRECT-36	Staphylococcus epidermidis	Staphylococcus epidermidis			R	R	R			R	S	R		R	S	R	S	S	R	S	S							S				Blood_culture	1971741982	3571031163	709581	2385.42	1692650820	12.6569	82.16	3.21	49.0691	2466502	162963	96.74	0	.	1
9419-24	DIRECT-39	Escherichia coli	Escherichia coli	S	S				S	S			S		S								S	S	S	S	S	S	S	S	S	S	Blood_culture	152084826	295283694	45637	3115.74	142192959	10.2896	74.41	5.32	2.3161	5036297	45951	87.99	1	Enterobacter cloacae	1	Polymicrobial
9419-27	DIRECT-42	Klebsiella pneumoniae	Klebsiella pneumoniae	R	S				S	S			S		S								S	S	S	S	S	S	S	S	S	S	Blood_culture	255011957	498035821	77346	3100.12	239782199	10.4196	71.07	6.63	3.2374	5333942	70509	90.45	0	.	1
9419-29	DIRECT-46	Staphylococcus aureus	Staphylococcus aureus			R	S	S			R	R	S		S	S	S	S	S	S	S	S							S				Blood_culture	1713050866	3168051402	316000	4881.1	1542426372	13.6853	72.01	3.11	52.1038	2782564	454626	92.57	0	.	1
9419-32	DIRECT-62	Staphylococcus aureus	Staphylococcus aureus			R	R	R			R	R	S		S	S	S	S	S	S	S	R							S				Blood_culture	34111	97013	154	193.169	29748	11.7716	0	0		2782564	2	0.02	0	.	1	insufficient reads for assembly
9419-33	DIRECT-63	Staphylococcus epidermidis	Staphylococcus epidermidis			R	R	R			S	S	R		S	S	S	S	S	S	S	S							S				Blood_culture	1363782281	2474653460	462345	2545.35	1176831030	12.9147	82.55	3.04	49.467	2466502	606063	94.99	0	.	1
9419-42	DIRECT-85	Proteus mirabilis	Proteus mirabilis	S	S				S	S			S		S								S	S	S	S	S	S	S	S	S	S	Blood_culture	21079451	38226971	6565	2779.64	18248333	13.7703	8.76	3.19	30.8606	4056272	6227	86.85	1	Staphylococcus hominis	1	Polymicrobial
9420-01	DIRECT-01	Prevotella intermedia	Not sequenced																														Blood_culture	34361	85690	19	2152.63	40900	12.2782	0	0		2607249	4	0.04	0	.	0	No AST performed
9420-06	DIRECT-02	Staphylococcus aureus	Staphylococcus aureus			R	R	R			S	S	S		S	S	S	S	S	S	S	S							S				Blood_culture	1173669711	2257749752	151366	7350.2	1112569840	10.7635	71.08	5.84	7.2123	2782564	273086	93.54	0	.	1
9420-09	DIRECT-04	Staphylococcus aureus	Staphylococcus aureus			R	S	S			S	S	S		S	S	S	S	S	S	S	S							S				Blood_culture	114546702	221357881	19769	5490.47	108541078	13.8278	75.69	4.08	4.2238	2782564	27458	93.02	0	.	1
9420-14	DIRECT-16	Stenotrophomonas maltophilia	Stenotrophomonas maltophilia										S																				Blood_culture	73780953	145987136	27815	2504.87	69672874	10.3271	37.81	3.65	1.5747	5004108	32551	74.61	0	.	1	no overlap between test and reference AST
9420-21	DIRECT-24	Streptococcus pyogenes	Streptococcus pyogenes			S					R		S			S																	Blood_culture	1626067005	3012847598	248000	5942.64	1473775832	14.1563	86.69	5.03	52.9762	1914839	324187	89.29	0	.	1
9420-25	DIRECT-27	Staphylococcus aureus	Staphylococcus aureus			R	S	S			S	S	S			S	S	S	S	S	S	S							S				Blood_culture	56721982	110640420	19172	2766.07	53031007	10.1702	62.96	3.51	1.038	2782564	15589	93.81	0	.	1
9420-32	DIRECT-33	Enterobacter cloacae	Enterobacter asburiae	R	R				R	S			S		S								S	S	R	R	S	R	S	S	R	R	Blood_culture	29723980	57925361	6131	4604.4	28229596	10.0696	33.5	2.97	0.6524	4898502	7856	42.23	0	.	1
9420-45	DIRECT-43	Escherichia coli	Escherichia coli	R	S				S	R			R		S								S	S	S	S	S	S	S	S	S	R	Blood_culture	82685071	161754207	28656	2702.92	77455004	10.1003	65.05	4.3	1.846	5036297	28122	81.08	0	.	1
9420-46	DIRECT-45	Streptococcus pneumoniae	Streptococcus pneumoniae			S					S					S									S								Blood_culture	1679370880	2785699990	1531457	778.638	1192450124	13.0714	28.3	6.77	56.0831	2096042	1337991	90.29	0	.	1
9420-52	DIRECT-56	Staphylococcus haemolyticus	Staphylococcus haemolyticus			R	R	R			R	R	R		R	S	S	R	S	R	S	S							R				Blood_culture	778319216	1510707553	330343	2167.5	716016825	10.9204	74.77	4	9.5056	2570870	337773	93.05	0	.	1
9420-53	DIRECT-59	Ochrobactrum anthropi	Ochrobactrum anthropi										S		S								S	S	R	R			S	S		R	Blood_culture	1260292030	2428617207	348030	3370.02	1172869782	11.279	87.37	5.57	10.423	4831013	298163	89.57	0	.	1
9420-54	DIRECT-61	Klebsiella pneumoniae	Klebsiella pneumoniae	R	S				S	S			S		S								S	S	S	S	S	S	S	S	S	S	Blood_culture	1246544705	2235212763	515565	2030.84	1047030258	13.8913	89.58	5.85	57.057	5333942	523994	90.54	0	.	1
9420-58	DIRECT-65	Enterobacter cloacae	Enterobacter hormaechei	R	R				R				S		S								S	S	S	S	S	S	S	S	R	S	Blood_culture	59931	150058	186	281.538	52366	12.0132	0	0		4898502	10	0.19	0	.	1	insufficient reads for assembly
9420-69	DIRECT-75	Haemophilus influenzae	Haemophilus influenzae	S																					S								Blood_culture	134698290	247220710	28242	4239.97	119745197	14.8392	2.35	0	45.6094	1890645	17178	89.45	0	.	1
9420-80	DIRECT-79	Streptococcus pneumoniae	Streptococcus pneumoniae			S					S		S			S									S								Blood_culture	745062	1324739	355	1734.12	615611	13.4012	0	0	13.2394	2096042	285	11.41	0	.	1	insufficient reads for assembly
9421-03	DIRECT-03	Klebsiella (Enterobacter) aerogenes	Klebsiella aerogenes	R	R				R	S			S		S								S	S	S	S	S	S	S	S	R	S	Blood_culture	1612090203	3162676012	232869	6683.07	1556279894	10.1027	67.56	4.23	6.8012	5286295	283023	91.01	0	.	1
9421-06	DIRECT-07	Pseudomonas aeruginosa	Pseudomonas aeruginosa												S								S	S		S	S	S	S	S		S	Blood_culture	218708900	428734189	63104	3280.01	206981931	10.5116	86.86	1.75	4.1994	6374461	82032	84.11	0	.	1
9421-07	DIRECT-08	Aeromonas sp.	Aeromonas hydrophila		R					R			S		S								S	S	S	S	S	R	S	R			Blood_culture	2255303280	4415727271	248692	8770.38	2181123766	10.3304	72.13	4.51	7.7164	4743489	716188	89.24	0	.	1
9421-08	DIRECT-11	Pseudomonas aeruginosa	Pseudomonas aeruginosa												S								S	S		S	S	S	S	S		R	Blood_culture	2328809623	4547400423	528054	4188.74	2211880706	10.3923	90.28	1.85	10.0295	6374461	812200	87.32	0	.	1
9421-11	DIRECT-14	Escherichia coli	Escherichia coli	R	S				R	R			R		S								S	S	R	R	R	S	R	S	S	S	Blood_culture	845030414	1636034688	256531	3071.71	787989415	10.1937	81.26	5.86	7.746	5036297	301091	89.98	0	.	1
9421-16	DIRECT-21	Klebsiella pneumoniae	Klebsiella pneumoniae	R	R				S	S			S		S								S	S		S	S	R					Blood_culture	197695261	383888298	50743	3663.26	185884575	9.7345	67.97	7.36	1.6593	5333942	57327	89.97	0	.	1
9421-17	DIRECT-22	Staphylococcus epidermidis	Staphylococcus epidermidis			R	R	R			R	S	R		R	S	S	S	S	R	S	S							R				Blood_culture	404665704	785246128	128121	2945.13	377332629	10.6244	65.78	6.09	4.6206	2466502	91309	94.89	0	.	1
9421-18	DIRECT-23	Pseudomonas aeruginosa	Pseudomonas aeruginosa												S								S	S		S	S	S	S	S		R	Blood_culture	3111925693	6013840739	448286	6589.38	2953926477	11.3576	94.41	1.29	15.6494	6374461	738663	85.42	0	.	1
9421-25	DIRECT-41	Staphylococcus capitis	Staphylococcus capitis			R	R	R			R	R	S		S	S	S	S	S	S	S	R							S				Blood_culture	48825863	96843947	21057	2180.01	45904392	10.1661	43.36	4.33	1.6099	2479312	12682	92.39	0	.	1
9421-29	DIRECT-50	Staphylococcus lugdunensis	Staphylococcus lugdunensis	R			S	S			S	S	S		S	S	S	S	S	S	S	S							S				Blood_culture	4535467967	8394153911	824502	4958.63	4088399873	13.602	93.24	3.4	54.6885	2540324	981076	98.21	0	.	1
9421-30	DIRECT-52	Escherichia coli	Escherichia coli	S	S				S	S			S		S								S	S	S	S	S	S	S	S	S	S	Blood_culture	31490	90634	145	190.697	27651	11.4993	0	0		5036297	0	0	0	.	1	insufficient reads for assembly
9421-32	DIRECT-60	Staphylococcus epidermidis	Staphylococcus epidermidis			R	S	S			S	S	S		S	S	S	S	S	S	S	S							S				Blood_culture	18713534	34578584	3787	4433.74	16790585	13.7358	18.66	2.49	26.3005	2466502	2611	88.35	0	.	1
9421-38	DIRECT-76	Enterococcus faecalis	Enterococcus faecalis	S							R			S		S	S				S												Blood_culture	17760990	32625245	4044	3901.98	15779610	14.0292	25.12	7.14	37.5886	2866948	3403	86.98	0	.	1
9421-39	DIRECT-77	Staphylococcus aureus	Staphylococcus aureus			R	S	S			S	S	S		S	S	S	S	S	S	S	S							S				Blood_culture	68339762	125890695	15236	3999.56	60937337	13.938	86.63	3.74	5.0649	2782564	20027	94.96	0	.	1
9421-43	DIRECT-86	Staphylococcus aureus	Staphylococcus aureus			S	S	S			S	S	S		S	S	S	S	S	S	S	S							S				Blood_culture	53481460	94857574	26200	1699.48	44526334	14.9856	75.91	6.64	6.7596	2782564	29888	92.18	0	.	1
9422-01	DIRECT-09	Staphylococcus aureus	Staphylococcus aureus			R	S	S			R	R	S		S	S	S	S	S	S	S	S							S				Blood_culture	972803397	1873284439	208946	4365.65	912184557	10.2312	68.98	4.99	50.7911	2782564	309190	93.75	0	.	1
9422-02	DIRECT-64	Clostridium perfringens	Clostridium perfringens																														Blood_culture	1225445616	2283813294	180000	6212.28	1118209851	13.8386	84.07	3.55	4.5544	3256676	264370	88.39	0	.	0	No AST performed
9422-08	DIRECT-17	Staphylococcus aureus	Staphylococcus aureus			R	S	S			S	S	S		S	S	S	S	S	S	S	S							S				Blood_culture	480444401	924844232	105745	4255.94	450043866	9.9719	70.14	4.94	51.7515	2782564	153782	91.95	0	.	1
9422-20	DIRECT-26	Eggerthella lenta	Eggerthella lenta																														Blood_culture	192925828	361228543	36473	4820.21	175807629	11.9407	86.13	1.67	9.4163	3635463	19817	86.59	0	.	0	No AST performed
9422-27	DIRECT-37	Staphylococcus epidermidis	Staphylococcus epidermidis			R	S	S			S				S																		Blood_culture	1539631962	2847820241	264000	5261.95	1389155991	13.7968	92.09	2.51	49.8061	2466502	308601	93.83	0	.	1
9422-28	DIRECT-38	Staphylococcus epidermidis	Staphylococcus epidermidis			R	S	S			R	R	S		S	S	S	S	R	R	S	S							S				Blood_culture	1159995525	2234715594	374636	2863.42	1072740785	10.8	71.74	4.35	27.2506	2466502	326398	95.46	0	.	1
9422-33	DIRECT-66	Streptococcus dysgalactiae	Streptococcus dysgalactiae			S					S		S			S																	Blood_culture	3169825960	5915845840	395056	7355.53	2905847676	13.2386	77.7	7.1		2150911	767761	79.55	0	.	1
9422-39	DIRECT-84	Staphylococcus aureus	Staphylococcus aureus			R	S	S			S	S	S		S	S	S	S	S	S	S	S							S				Blood_culture	16361707	30303529	3288	4476.46	14718597	14.3142	2.38	0		2782564	1924	70.72	0	.	1
																																													78.9858
[truncated: 29 more columns]
